# Supplementary material for: Intracellular Sequestration of the NKG2D Ligand MIC B by Species F Adenovirus
Source: Viruses. 2021 Jul 1;13(7):1289. doi: 10.3390/v13071289 (PMC8310058; doi:10.3390/v13071289)
Supplement: Supplementary file 1 [file viruses-13-01289-s001.zip]

Archive with 1 entries (1 files):
- viruses-1241645-supplementary.pdf
